# Supplementary material for: Practice pattern of aerosol therapy among patients undergoing mechanical ventilation in mainland China: A web-based survey involving 447 hospitals
Source: PLoS One. 2019 Aug 29;14(8):e0221577. doi: 10.1371/journal.pone.0221577 (PMC6715194; doi:10.1371/journal.pone.0221577)
Supplement: S1 Dataset — (CSV) [file pone.0221577.s001.csv]

ID	specilty	No.MV.1month	Sens.effect	prev.SurveyExp	IMV.nebulization.flg	NIMV.nebulization.flg	Nebu.Drug	Nebulizer.type	JetNebulizer.type		LowDose.connector		FixedDose.connector		FixedDose.Container	FilterExchange.frq	MVparameter.onNebu		PEEP.onNebu	SpecialNebu	others	NebuProtocal.flg	AssessEffect.How
1	B	30	B	B	A	A	ACD	AD	A		B		B		B	E	A		C	D		A	D
2	C	50	B	A	A	A	A	E	A		A		A		B	D	A		B	B		B	C
3	E	30	A	A	A	A	A	A	A		A		A		A	A	BEJ		B	CA		A	ABC
4	C	45	A	B	A	A	ABD	A	C		A		A		A	B	A		E	ABD		A	A
5	B	20	A	B	B	A
6	B	56	A	A	A	A	A	A	A		A		A		A	A	BDFC		A	A		A	A
7	C	20	B	B	A	A	A	A	B		C		B		A	B	CG		B	AC		A	CA
8	E	200	A	B	A	A	ADCBH	ADCBH	B		A		A		B	C	ADCBH		C	ADCBH		A	ADCBH
9	B	50	B	B	A	A	ABD	AB	C		C		C		B	D	A		E	ACB		B	ABC
10	F	600	A	B	A	A	ACDE	AD	A		A		B		B	B	A		C	B		A	A
11	F	40	B	B	A	A	AB	AB	B		B		A		A	A	AB		A	AB		A	A
12	B	100	B	B	A	A	ABD	BC	B		A		A		B	C	DF		B	C		A	A
13	B	500	A	B	A	A
14	B	100	A	A	A	A
15	B	30	A	B	A	A	AC	BA	C		B		A		A	C	EF		C	C		A	A
16	B	50	A	B	A	A	ADC	B	C		C		A		C	B	A		E	BCE		B	A
17	B	24	A	A	A	A	AB	BA	A		A		B		B	A	BAC		B	B		A	AC
18	B	20	A	A	A	A	ACDE	AE	B		C		C		B	A	A		C	A		A	ABC
19	C	5	A	B	A	A	DBA	DB	C		C		C		C	D	DBA		B	DBA		B	DBA
20	B	50	B	B	A	A	CAD	A	A		A		A		A	A	A		A	A		A	A
21	B	12	B	B	A	A	AD	AB	A		A		C		A	A	A		E	C		B	D
22	B	70	B	B	A	A	DA	A	C		A		A		A	C	BE		C	CA		A	AB
23	G	3	A	B	B	A
24	B	100	A	B	A	A	ACD	AB	C		C		C		C	D	A		B	CD		B	CB
25	F	200	A	B	A	A	CD	AB	C		C		A		A	B	A		C	A		B	BAC
26	B	15	B	B	A	A	CD	B	A		A		A		A	A	A		E	ABCD		B	ABC
27	E		A	A	A	A	ACDE	A	B		A		A		A	A	B		B	A		A	C
28	C	10	A	A	A	A	ABCDE	A	B		C		A		A	C	BG		B	A		A	A
29	F	8	B	B	A	A	C	A	C		C		C		B	C	A		B	D		A	B
30	F	10	B	B	A	A	A	A	A		A		A		A	A	A		A	A		A	A
31	F	20	B	B	A	A	D	A	A		A		B		A	D	B		C	D		A	CB
32	E	80	A	A	A	A	A	A	A		A		A		A	A	A		A	A		A	A
33	D	29	A	A	A	A	ACD	A	B		A		A		A	C	E		B	ABCD		A	A
34	G	3	B	B	A	A	A	A	B		B		C		A	A	B		B	A		A	C
35	B	9	A	B	A	A	A	A	A		A		A		A	A	A		B	B		A	A
36	B	15	A	B	A	A	C	B	B		C		A		B	D	ACDEIK		B	D		A	ABCD
37	E	20	B	A	A	A	A	A	A		A		A		A	A	A		A	A		A	A
38	B	10	A	B	A	A	A	C	A		A		A		A	A	D		B	C		A	D
39	A	8	A	A	A	A	A	A	A		A		A		A	A	B		C	B		A	A
40	B	3	A	B	A	A	CBD	CA	B		A		A		A	A	A		B	BAD		B	A
41	C	3	A	B	A	A	AC	A	B		C		C		A	B	A		B	B		A	C
42	F	2	A	B	A	A	A	AB	A		C		B		A	A	A		C	B		A	A
43	A	5	A	A	A	A	A	A	A		A		B		A	A	A		B	B		A	ABC
44	B	16	B	B	A	A	ACBD	D	A		B		B		B	A	DFE		B	AD		B	BC
45	B	50	A	B	A	A	C	B	A		B		B		A	A	IJFD		B	BAD		A	BC
46	E	465	B	A	B	A
47	B	100	B	B	A	A
48	C		B	B	A	A
49	B	10	A	B	A	B
50	F	20	A	A	A	A
51	C	3	A	B	A	A
52	B	15	B	B	A	A
53	C	50	B	B	A	A	B	A	B		A		A		A	B	A		A	A		A	C
54	F		A	A	A	A	ABC	ABC	A		A		A		A	A	AFE		B	CBA		A	A
55	B	3	B	B	A	A	CA	A	A		B		C		B	B	D		C	A		A	A
56	A	5	A	A	A	A	AD	AC	C		A		B		A	A	AC		B	CB		A	BCA
57	F	30	A	B	A	A	ACE	AB	C		A		A		A	B	A		C	C		B	ABC
58	F	2	A	A	A	A	AD	AC	A		A		A		A	C	ACEF		C	ABCE		A	AC
59	A	100	A	A	A	A	AB	AB	A		A		A		A	A	AB		A	AB		A	AB
60	B	30	A	B	A	A	CAD	B	C		A		A		A	B	A		B	CA		A	AC
61	C		A	A	A	A	A	A	B		B		B		A	C	I		B	AD		A	C
62	B	50	A	A	A	A	D	A	B		B		A		B	B	B		B	A		A	A
63	F	5	B	A	A	A	B	C	C		B		B		B	C	G		C	D		B	D
64	C		B	A	A	A	A	A	A		A		A		A	A	A		A	A		A	A
65	B	20	B	A	A	A	B	C	B		B		C		B	C	BJ		C	B		B	CB
66	D	20	A	A	A	A	A	B	B		B		B		B	C	CFH		B	B		A	B
67	B	200	B	B	A	A	ACD	AB	B		C		D		A	B	C		B	F		A	B
68	C	10	A	B	A	A	A	A	B		A		A		A	A	B		B	B		A	C
69	G	20	A	A	A	A	A	A	B		B		B		A	A	B		D	AB		A	A
70	E		A	A	A	A	AB	AB	A		A		A		A	A	K		B	A		B	A
71	F	20	A	A	A	A	A	A	A		A		C		B	B	C		C	AC		A	CBA
72	F	35	B	B	A	A	D	A	A		B		B		A	A	EG		C	C		B	A
73	B	60	A	B	A	A	A	B	C		C		C		A	B	DI		B	E		A	ABC
74	F	100	A	B	A	A	A	A	A		A		A		A	A	A		B	B		A	A
75	F	60	A	B	A	A	AC	AC	C		B		B		A	A	BE		D	A		A	A
76	F	2	A	B	A	A	AB	AB	A		A		A		A	A	A		A	A		A	A
77	B	17	A	A	A	A	ABCE	ABCD	C		C		C		A	A	CDFHIKEGJ		B	ACDEF		A	ADBC
78	C	5	A	A	A	A	ABCDE	ABCD	A		B		C		A	C	CH		B	B		A	ABC
79	F		B	B	A	A	BDC	AD	A		A		A		A	B	DEFG		B	B		A	C
80	B	60	A	A	A	A	ABCDE	ABCD	A		A		A		A	A	A		B	ABCD		A	A
81	B	4	A	B	A	A	ABCE	AD	C		B		B		A	A	D		B	D		A	C
82	B	2	B	B	A	A	A	A	C		B		C		A	A	A		B	C		A	A
83	B	53	A	B	A	A	AC	A	C		A		B		A	D	BC		B	B		A	AC
84	C	2	A	B	A	A	A	A	B		A		B		A	A	A		B	A		A	B
85	E		B	A	A	A	AB	B	B		A		B		A	B	D		B	B		A	B
86	F	10	A	A	A	A	ABCDE	B	A		B		A		A	A	BC		A	B		B	A
87	F	3	A	B	A	A	CD	A	C		B		C		A	C	A		B	A		A	B
88	B	150	B	B	A	A	DA	DB	D		D		D		C	D	K		B	D		B	D
89	B	30	A	B	A	A	A	A	A		A		A		A	A	A		B	B		A	A
90	B	30	A	A	A	A	A	A	C		A		C		C	C	BJGE		C	CBAD		A	ACB
91	F	20	A	B	A	A	AD	B	C		C		C		B	A	A		C	A		A	AB
92	C	3	A	A	A	A	B	A	B		B		B		B	C	BGEC		A	B		A	A
93	F		A	B	A	A	ABCD	ABC	B		C		C		A	B	CBA		B	C		A	ABC
94	B	20	B	B	A	A	A	AB	B		C		B		A	A	AFG		A	BAC		A	ACD
95	E		A	B	A	A	A	ADC	A		A		A		A	A	A		A	A		A	ABC
96	E	1	A	B	A	A	ACD	ABD	B		C		A		A	A	BDJ		B	A		B	ABC
97	B	80	A	A	A	A	A	A	A		A		A		A	A	A		A	A		A	A
98	F	60	A	B	A	A	A	B	B		C		A		A	B	B		B	B		A	A
99	F	25	A	B	A	A	C	A	C		C		C		A	B	A		B	B		A	CBA
100	F	10	B	A	A	A	A	A	A		A		B		B	C	K		A	BC		A	AB
101	C	50	A	B	A	A	ACD	ADB	C		B		B		A	A	ABDCEGIHK		E	ADF		A	AC
102	B	30	B	B	A	A	CA	AB	C		A		A		A	C	A		C	B		B	A
103	C	10	B	A	A	A	C	A	A		B		B		A	B	A		B	B		A	B
104	F	600	A	A	A	A	A	A	A		A		A		A	A	A		B	A		A	A
105	F	5	A	A	A	A	A	A	B		A		A		C	D	D		A	A		A	C
106	B	20	A	B	A	A	DC	B	C		A		A		B	D	A		B	B		A	CB
107	B	8	A	A	A	A	A	A	B		A		A		A	B	A		C	A		A	A
108	B	15	A	B	A	A	ABCD	A	A		B		B		A	A	EBJ		B	B		A	A
109	F	50	A	A	A	A	AC	A	B		B		C		A	A	CAGF		B	B		A	AB
110	E	9	A	B	A	A	A	A	A		A		A		A	A	A		A	A		A	A
111	F	40	A	A	A	A	AC	A	B		B		B		A	A	GB		E	B		A	A
112	E	1	A	B	A	A	A	A	A		A		A		A	A	A		A	A		A	A
113	B	10	B	A	A	A	A	A	A		A		A		A	A	A		A	A		A	BA
114	B		B	B	A	A	A	A	A		A		A		B	C	HIK		B	D		B	ABC
115	F	2	A	B	A	A	ACD	AD	B		B		B		A	B	BCFG		B	ACE		B	BCD
116	B	100	A	B	A	A	CED	A	C		B		B		A	A	BCD		B	DB		B	C
117	C	10	A	A	A	A	A	A	A		A		A		A	B	A		A	A		A	A
118	F	5	A	A	A	A	ABC	ABD	B		C		B		A	A	CDHI		B	B		A	BCD
119	B	25	A	B	A	A	CAD	B	B		C		A		C	D	JFE		B	BC		A	ABC
120	C	5	A	A	A	A	C	B	A		A		A		A	A	AJC		B	A		A	A
121	F	100	A	B	A	A	ABCDE	BACD	C		A		A		A	A	ACBDEFG		B	ABCDE		A	BACD
122	F	100	A	A	A	A	A	A	A		A		A		A	A	A		B	A		B	A
123	F	20	A	B	A	A	A	A	B		A		B		A	C	A		B	A		B	A
124	F	30	B	A	A	A	A	A	A		A		A		A	C	D		A	D		A	B
125	E		A	B	A	A	A	A	A		A		A		A	A	A		A	A		A	A
126	C	10	B	A	A	A	A	A	A		A		A		A	A	A		A	A		A	A
127	F	10	A	B	A	A	ACD	AB	C		C		B		B	D	BEH		C	BC		A	BD
128	G		A	B	A	A	A	A	A		B		B		C	E	A		A	C		B	CAB
129	C	10	A	A	A	A	A	A	A		A		A		A	A	A		B	A		A	A
130	F		D	B	A	A	C	A	B		A		A		A	A	A		A	A		B	BC
131	F	10	A	B	A	A	ACDB	A	A		B		A		A	A	A		B	A		B	CBA
132	F	20	A	B	A	A	C	A	C		B		C		A	A	B		D	C		A	C
133	B	5	A	B	A	A	A	A	B		B		C		A	A	C		B	A		A	ABC
134	F	20	B	B	A	A	CD	A	C		B		B		B	A	A		B	A		B	B
135	E	5	A	A	A	A	A	A	A		A		A		A	A	A		A	A		A	A
136	G	5	A	B	A	A	ACDE	B	C		B		C		A	C	CJ		B	B		B	B
137	E	8	A	A	A	A	A	A	C		C		C		B	D	E		B	E		B	B
138	F	10	A	A	A	A	AD	B	B		C		A		A	A	A		A	A		A	A
139	B	20	A	A	A	A	ABCD	AB	C		A		A		A	A	ABD		B	D		A	A
140	F		B	B	A	A	ABC	ABC	B		B		B		B	A	A		B	B		B	A
141	F	28	A	A	A	A	BED	BC	D		C		C		B	C	C		D	D		B	C
142	E	14	A	B	A	A	A	A	A		A		A		A	A	AB		C	C		A	B
143	F	2	A	B	A	A	C	A	C		C		A		C	B	DK		B	B		B	AC
144	B	10	A	A	A	A	AC	A	B		B		C		B	B	A		B	C		A	A
145	F	5	A	B	A	A	ACD	A	C		B		A		A	B	ABC		C	AC		B	AC
146	B	100	B	B	A	A	ABC	AC	A		B		B		A	D	C		B	DBC		A	A
147	B	15	A	A	A	A	ABCD	A	A		B		A		A	A	CB		B	A		B	A
148	F	25	B	B	A	A	DEC	A	A		A		A		A	B	A		B	B		A	BD
149	F	10	A	A	A	A	A	A	A		B		C		A	D	AI		B	ABCD		A	BCA
150	F	20	A	B	A	A	ACE	A	C		C		C		B	C	B		B	DAC		B	B
151	F	10	A	B	A	A	CAE	A	A		A		A		A	B	BD		B	BE		B	BC
152	B	20	A	B	A	A	D	BAC	B		B		B		A	A	BEGJ		C	ABC		B	ABC
153	F	3	B	A	A	A	AD	AC	A		A		A		A	A	AE		C	B		A	AD
154	F	4	A	B	A	A	ABCDE	A	A		B		B		A	B	CHFD		C	AE		A	ABC
155	F		A	B	A	A	ACD	A	A		B		A		A	A	A		A	A		A	A
156	B	10	A	B	A	A	A	A	A		A		A		A	E	G		A	B		B	AD
157	G	3000	A	B	A	A	ABDC	BA	B		B		B		A	B	A		B	B		A	A
158	E	6	A	A	A	A	ABCD	ABCD	C		A		A		A	A	A		A	AE		A	A
159	F	50	A	A	A	A	AD	AB	C		A		A		A	A	A		B	DB		A	A
160	E	3	A	B	A	A	F	E	D		D		D		C	E	L		E	F		B	E
161	F	20	A	B	A	A	A	BA	A		B		C		A	A	A		B	A		A	A
162	F	10	A	B	A	A	CA	A	C		D		D		A	D	A		B	D		A	E
163	B	15	A	B	A	A	CAD	B	C		C		A		A	C	EFJ		B	C		A	BC
164	F	20	A	A	A	A	ABCDE	A	A		B		A		A	C	H		B	B		A	A
165	B	15	A	B	A	A	DC	A	C		C		C		A	D	D		B	B		A	B
166	B	8	A	A	A	A	ABCD	AB	A		C		C		C	E	A		B	DB		A	ABC
167	A		A	A	A	A	A	A	A		A		A		A	A	A		A	A		A	A
168	F	20	A	A	A	A	C	A	B		C		C		A	B	L		E	A		A	E
169	F	20	A	A	A	A	ABC	CB	C		A		A		A	D	A		B	A		B	ABC
170	F	5	A	B	A	A	AE	AC	B		C		B		A	A	G		C	B		A	B
171	C	38	A	B	A	A	AE	AB	B		C		A		A	B	A		B	E		A	A
172	B	30	A	B	A	A	ACD	AB	C		A		C		A	C	F		B	ACB		B	CB
173	B	15	A	A	A	A	C	A	B		A		B		A	B	B		C	B		A	A
174	B	10	A	B	A	A	AD	BA	C		A		A		A	D	EGHK		B	ABD		B	CB
175	F	500	A	B	A	A	CDE	ACD	C		B		B		A	A	DFHG		B	B		A	B
176	B	30	A	A	A	A	ACD	B	A		B		A		A	A	AFI		B	DB		B	AB
177	B	20	A	B	A	A	DA	A	B		A		C		C	B	DEG		B	D		B	ABC
178	F	5	A	A	A	A	A	A	A		A		B		B	B	C		B	C		B	C
179	B	20	B	A	A	A	ABC	A	B		B		A		A	B	GHD		B	C		B	AB
180	F	15	C	B	A	B
181	F	30	A	A	A	A
182	C	40	A	B	A	A
183	B	15	B	B	B	B
184	D	3	A	A	A	A
185	F	20	A	B	A	A
186	C	30	B	B	B	B
187	F		A	A	A	B
188	F	10	A	A	A	A
189	F	10	B	B	B	B
190	E	12	A	A	A	A
191	F		A	B	B	A
192	B	20	A	B	B	A
193	F	17	A	B	A	A
194	F	20	A	B	A	A
195	B	15	B	B	B	B
196	E	50	B	B	A	A
197	D	30	B	B	A	B
198	C		A	A	B	A
199	C	10	A	A	A	A
200	B	2	A	A	A	A
201	F	6	B	B	A	A
202	B	10	A	A	A	A
203	B		A	B	A	A
204	B	15	A	B	A	A
205	E	20	A	B	B	A
206	B	20	A	B	A	A
207	F	20	A	A	A	A
208	F		A	B	B	B
209	F	100	A	A	A	A
210	C	100	B	A	A	B
211	F		A	B	A	A
212	G		A	B	A	B
213	F	50	A	A	A	A
214	A	3	A	A	A	A
215	F	60	A	B	A	A
216	B	4	B	B	B	B
217	B	10	A	B	A	A
218	F	15	A	B	A	A
219	E	8	A	A	A	B
220	F	5	A	A	B	A
221	F	100	B	B	A	A
222	F	15-Oct	B	B	B	A
223	D	200	A	B	A	A
224	B	12	B	B	B	A
225	B	100	A	A	A	A
226	F	3	A	B	B	A
227	F	30	B	B	B	A
228	F		A	A	A	A
229	F		A	B	A	A
230	C	5	A	A	A	A
231	B	100	A	A	A	A
232	B	9	A	A	A	A
233	E		A	A	B	B
234	B	15	A	B	B	B
235	B	10	A	B	A	A
236	F	20	A	B	A	A
237	G	16	A	B	A	A
238	F	30	A	B	A	A
239	F	20	A	B	B	A
240	A	2	A	B	B	B
241	C	1	B	B	B	B
242	F	3	A	A	A	B
243	F	50	B	B	B	B
244	E	45	A	B	A	A
245	F		A	A	A	A
246	B	50	A	B	A	A	A	B	A		C		C		C	B	ID		B	C		A	ABC
247	C	12	B	B	B	A
248	B	10	A	B	A	A	A	BA	A		B		A		B	A	I		C	C		B	C
249	B	200	B	B	A	A	F	B	C		A		A		B	D	A		E	C		B	A
250	B	160	B	B	A	A	ABD	BD	A		C		C		B	D	AEG		C	ABCD		A	AB
251	B	30	A	A	A	A	AB	BC	C		C		C		A	A	AB		D	D		A	A
252	B	100	A	B	A	A	ADC	AD	C		A		A		B	A	GE		B	CDB		A	AC
253	E	100	B	A	A	A	CA	A	A		A		A		A	D	B		C	A		A	A
254	B	60	A	A	A	A	ACD	AB	C		A		A		B	B	GE		C	AB		B	CA
255	B	22	A	A	A	A	ACD	AB	C		C		A		B	A	CJ		C	C		A	ACB
256	C	20	A	B	A	A	ACB	A	B		C		C		B	D	EJ		B	CDA		A	AC
257	F	20	B	B	A	A
258	C		A	B	B	B
259	B	1	B	B	B	B
260	B	1	B	B	B	B
261	B	30	A	B	A	A	ACD	A	C		A		B		C	D	A		E	C		A	ABC
262	C	32	A	B	A	A	ACD	A	B		A		C		A	B	AB		C	B		A	A
263	B	3	A	B	A	A	C	B	C		C		C		A	B	EID		D	ACE		B	A
264	F	20	A	A	A	A	A	A	A		A		A		A	A	A		A	A		A	A
265	F	12	A	B	A	A	D	AB	C		C		A		B	E	A		E	ABCDE		A	AC
266	B	30	A	B	A	A	ACD	B	C		A		A		B	A	IDEB		C	CD		B	ACB
267	F	12	A	B	A	A	CD	B	B		C		C		A	D	A		E	ABCD		A	BAC
268	F	50	A	B	A	A	ACDB	C	B		A		A		B	D	EB		B	C		A	B
269	B	40	B	B	A	A	AD	B	C		A		A		A	B	DHA		B	CA		B	BCA
270	F	10	A	B	A	A	ABCD	CB	B		A		B		C	D	A		E	ABCD		A	D
271	G	30	A	A	A	A	BCD	AD	B		B		A		B	D	AFBE		B	AEC		A	ADBC
272	B	50	A	B	A	A	D	A	C		A		A		A	A	H		B	A		A	AC
273	A	4	A	B	A	A	DCA	A	A		C		A		A	C	E		E	A		B	ACB
274	D	300	B	A	A	A	ACD	BCD	C		A		A		A	B	A		B	CBD		A	AB
275	B	30	A	B	A	A	ABCD	ABCD	D		B		B		B	B	ABCD		B	ABCD		A	ABCD
276	B	30	B	B	A	A	DA	BA	B		C		C		C	A	BCEGH		C	ACB		B	ABC
277	C	10	A	B	A	A
278	F	10	A	B	A	A
279	C	10	A	B	B	A
280	B	10	A	B	A	B
281	C	5	A	B	B	B
282	C	10	A	B	A	A
283	B	35	B	B	B	B
284	C	25	A	B	A	A	C	A	C		A		A		B	A	A		B	A		A	C
285	B	30	A	B	A	A	AC	DA	C		B		A		B	B	BE		B	AC		B	ABC
286	D	25	A	A	A	A	AC	B	B		C		C		A	D	A		C	ABCD		A	ABC
287	B	100	B	A	A	A	ACD	B	C		C		B		A	D	CHI		B	BD		B	BC
288	E	20	A	A	A	A	C	A	B		D		A		A	A	A		A	A		A	A
289	B	5	A	B	A	A
290	B	10	A	B	A	A	AC	A	C		A		A		B	C	A		B	A		A	B
291	F	4	A	A	A	A	A	A	B		A		A		A	A	A		A	B		A	B
292	F	8	A	B	A	A	ACD	AB	A		A		A		C	A	A		B	A		B	ABC
293	C	25	A	A	A	A	AD	AB	C		B		B		A	A	AFH		B	AB		A	DA
294	C	23	B	A	A	A	AD	A	B		A		B		A	B	AJ		C	B		A	ABC
295	C	15	B	A	A	B
296	C	80	A	A	A	A	A	A	B		B		B		B	B	B		B	B		A	A
297	B	13	B	A	A	A	AD	B	C		C		A		A	D	BC		B	D		A	B
298	G	5	A	A	A	A	AC	A	B		C		A		B	A	AG		C	A		B	ABC
299	B	3	A	B	A	A	ACD	A	B		A		A		A	D	BCJ		B	D		B	CBA
300	C	3	A	B	A	A	EABC	DAB	C		B		B		A	A	ADGH		B	AEDCB		A	ABCD
301	B	60	A	B	A	A
302	B	300	A	B	B	B
303	B	20	A	A	A	A	ABDE	ABD	C		A		A		A	C	BEGIJ		D	BCD		A	AC
304	B	4	B	B	A	A	C	B	C		C		D		A	E	A		B	CD		B	E
305	E	10	B	B	A	A	D	B	C		C		C		A	E	A		B	A		B	D
306	B	80	A	A	A	A	AC	A	C		A		A		A	A	D		B	C		A	A
307	F	10	A	B	A	A	ACD	C	C		A		A		A	D	A		B	B		B	D
308	B	10	A	B	A	B
309	B	36	B	B	A	A	A	B	A		A		B		B	B	A		B	BC		A	A
310	B	5	A	A	A	A	AC	DB	A		A		C		A	A	BGJ		C	CB		A	A
311	B	15	A	A	A	A
312	C	20	B	B	B	A
313	E	50	B	A	B	A
314	B	15	A	B	A	A	ABCD	ABCD	B		B		A		A	C	ABC		B	CBD		B	AB
315	B	4	A	A	A	A	ADC	A	B		C		B		C	C	C		B	A		B	BAC
316	B	50	B	B	A	A	ACD	B	A		C		C		A	D	C		B	F		B	C
317	G	20	B	B	A	A	ADBEGC	ADBEGC	C		B		A		C	B	ADBEGC		B	ADBEGC		B	ADBEGC
318	B	20	A	B	A	A	AD	AB	C		A		A		C	C	AH		E	ABCD		B	AC
319	B	30	B	B	A	A	AC	A	C		B		A		A	A	A		C	A		B	BC
320	B	50	B	A	A	A	ACD	B	A		B		A		A	D	A		B	A		A	ACB
321	B	30	A	A	A	A	AC	AD	B		A		B		A	C	ABE		B	BA		A	AB
322	E	50	A	A	A	A	AE	A	A		A		B		A	A	A		C	A		A	C
323	C	20	B	A	A	A	ACD	AB	C		C		C		A	B	BC		C	AD		A	A
324	B	50	A	B	A	B
325	F	6	A	B	A	A	BC	D	C		A		B		A	A	B		C	C		A	D
326	B	20	A	B	A	A	AD	B	C		C		C		A	D	A		B	B		A	BC
327	C	8	A	A	A	A	AC	BC	C		B		B		C	B	B		B	C		A	B
328	C	30	A	B	A	A	ABCD	B	C		A		A		A	B	A		B	A		B	ABC
329	F	10	A	B	A	A	ACD	C	A		B		C		C	C	A		C	DB		A	B
330	B	50	A	A	A	A	AD	AD	B		A		A		A	A	A		A	C		A	A
331	B	70	A	B	A	A	ACD	B	C		B		B		A	A	AH		C	B		B	CAB
332	F	200	A	A	A	A	AC	CA	C		A		A		B	A	CE		A	A		A	AB
333	F	10	A	A	A	A	ABCDE	ABCD	C		B		A		A	A	DEG		B	A		B	A
334	B	10	B	B	A	A	A	A	A		A		A		B	B	A		C	B		B	A
335	B	30	B	B	A	A	ABCD	B	C		A		A		A	A	A		B	A		B	ABC
336	C	60	B	B	A	A	ACD	B	C		A		C		B	B	EH		B	DB		B	D
337	B	90	A	B	A	A	ACD	AC	B		B		B		B	A	GF		C	CD		B	C
338	B	20	A	B	A	A	CDBEGA	CDBEGA	B		A		A		C	E	CDBEGA		E	CDBEGA		B	CDBEGA
339	F	20	A	B	A	A	C	E	B		B		A		A	B	A		B	A		A	A
340	F	30	B	B	A	A	D	A	C		A		D		C	B	A		E	F		B	B
341	B	1000	A	A	A	A	AC	AC	C		B		B		A	A	A		B	C		A	A
342	B	16	A	A	A	A	C	BA	C		A		B		A	A	B		B	B		A	AB
343	F	20	A	B	A	A	ACD	A	C		C		A		A	D	E		E	AD		B	BA
344	F	58	B	B	A	B
345	F	2	A	B	A	B
346	B	10	B	B	A	B
347	B	30	B	A	B	A
348	F	50	A	B	B	A
349	F	30	A	A	B	B
350	F	28	A	B	A	B
351	B	10	B	B	B	A
352	B	30	A	A	A	A	AC	AC	A		A		A		A	A	AD		C	A		B	CAB
353	B	40	B	B	A	A	AC	C	B		B		C		C	E	A		E	CBADE		B	CB
354	B	60	B	B	A	A	ACD	A	B		B		B		A	A	BFHI		C	DA		B	D
355	B	20	A	B	A	A	ACDB	A	C		A		A		B	D	A		B	BDE		B	CA
356	B	10	A	B	A	A	DEABJCF	DEABJCF	A		A		A		C	B	DEABJCF		E	DEABJCF	无特殊	B	DEABJCF
357	B	10	A	A	A	A	ABCD	ABC	B		B		B		A	A	BED		B	AB		A	AC
358	B	20	B	B	A	A	ACD	B	C		B		A		C	D	G		E	CD		A	ABC
359	C	8	A	A	A	A	ABE	AB	A		A		A		A	A	BG		B	AB		A	A
360	B	18	A	B	A	A	A	D	B		C		D		A	B	A		B	B		A	E
361	C	20	B	B	A	A	ABC	AB	A		A		A		A	A	AB		B	A		A	BA
362	E	2	B	B	B	B
363	F	12	A	A	A	A
364	F	6	A	B	B	A
365	B		B	B	A	A	ACD	A	A		A		A		C	E	A		C	A		B	A
366	B	205	A	B	A	A
367	B	80	A	A	A	A	DA	B	A		A		C		C	D	IC		E	ADBC		B	CB
368	B	9	A	A	A	A	ACDE	BD	A		A		A		B	B	CE		B	B		A	B
369	B	50	A	A	A	A	AB	AC	A		A		A		A	E	A		B	AC		B	AB
370	D	20	A	B	A	A	A	B	A		D		B		B	D	D		B	ED		B	ABC
371	C	5	B	B	A	A	ACD	ABD	C		B		B		A	D	A		C	C		A	BAC
372	B	30	B	B	A	A	ACD	BA	A		C		B		C	C	E		B	B		A	A
373	B	20	A	A	A	A	DCAB	D	C		B		A		A	B	CGH		B	AD		A	BC
374	B	50	B	B	A	A	ACD	B	A		A		C		C	B	JG		E	D		B	D
375	B	16	A	A	A	A	A	A	A		A		B		A	B	AD		B	A		A	A
376	B	20	A	A	A	A	ADC	A	A		A		A		A	A	A		B	B		B	A
377	B	50	A	A	A	A	CDA	A	C		A		A		A	D	EFH		C	DC		A	CB
378	B	600	A	A	B	A
379	F	30	B	B	A	B
380	C	30	B	B	A	B
381	B	40	A	B	A	A	ACD	AB	A		C		B		A	D	A		C	B		B	B
382	B	3	B	B	A	A
383	B	5	A	B	A	A	AD	AD	A		A		A		A	B	A		B	ACB		A	A
384	F	30	A	A	A	A	A	E	A		A		A		A	A	EG		B	C		A	A
385	B		A	A	A	A	DCAB	DCAB	A		B		A		C	D	DCAB		E	DCAB		A	DCAB
386	F	50	A	A	A	A	D	C	B		B		B		A	D	KA		C	EC		A	AB
387	F	3	A	B	A	A	A	A	A		A		A		A	A	A		A	A		A	A
388	B	12	B	B	B	A
389	B	25	A	B	A	A	AD	BD	C		A		A		A	A	GECI		B	CD		A	BC
390	B	20	A	A	A	A	AC	AD	C		C		C		A	A	A		B	A		A	AC
391	B	40	A	B	A	A	DA	D	A		B		A		A	B	G		B	C		A	C
392	B	20	A	B	A	A
393	B	10	A	B	A	A
394	C	30	B	B	A	A
395	C	58	A	B	A	A	CDEA	ABCD	C		C		C		A	B	BDG		C	BA		A	BACD
396	C	100	A	B	A	A
397	B	50	B	B	A	A	ABCD	AB	C		A		C		A	E	A		A	DC		B	BCD
398	F	60	B	B	A	A	ACD	B	C		A		A		C	A	DGE		E	C		A	ABC
399	E	10	B	B	B	A
400	B	16	B	B	B	A
401	B	60	B	B	A	A
402	B	68	A	B	A	B
403	B	50	B	B	A	A	CD	A	A		A		A		C	D	DI		B	B		B	CBA
404	B	50	A	B	A	A	C	A	C		B		C		A	B	I		A	A		B	B
405	B	30	A	A	A	A	C	B	C		B		B		A	B	D		B	B		A	A
406	D	20	A	A	B	A
407	F	50	B	B	A	A	AC	B	B		B		A		A	A	A		B	B		A	B
408	B	40	A	A	A	A	DA	B	A		C		A		A	C	A		E	D		A	B
409	B	400	A	B	B	B
410	F	1	A	B	A	A
411	C	30	A	B	A	A	DC	D	B		A		C		B	B	EH		B	ED		B	BAC
412	B	100	A	B	A	A	ADC	D	C		B		B		A	B	C		C	D		A	B
413	B	100	B	B	A	A	AC	A	A		C		A		A	A	A		A	C		A	A
414	A	20	A	A	A	A	B	A	B		A		C		A	A	E		C	B		A	A
415	B		B	B	A	A	ADEC	A	B		C		C		A	B	I		B	ABCDE		B	BAC
416	F	50	B	B	A	A	D	C	A		A		A		A	B	G		C	C		B	A
417	F	30	A	B	A	A
418	B	40	A	B	A	A	ACD	B	A		C		A		C	D	A		B	C		B	BC
419	B	60	B	B	A	A	A	A	A		A		B		A	B	B		B	C		A	A
420	B	200	B	A	A	A	CD	AB	C		A		A		C	A	BEGHIJK		A	CD		B	BAC
421	D	35	B	B	A	A	ACD	BCD	C		A		A		A	A	DEFHIJGCB		E	ACDB		B	ABC
422	F	200	A	B	B	A
423	B	50	A	B	A	A	AD	BC	C		C		C		B	B	IC		E	ACBD		B	CB
424	B	50	A	A	A	A	AD	BC	A		A		A		B	A	CEI		B	A		B	DB
425	B		A	A	A	A	ABC	A	A		A		A		A	A	B		B	B		A	A
426	C	11	A	A	A	A	ADC	ABD	B		C		C		B	D	DEH		B	ACE		A	D
427	F	10	B	B	A	A	DC	B	A		C		C		C	B	A		C	A		B	ACB
428	F	40	A	B	A	A	C	A	A		A		C		B	D	A		B	A		A	A
429	B	60	B	B	A	A	ACD	B	C		B		B		C	D	B		B	D		B	AC
430	B	150	A	B	A	A	AD	AB	B		C		C		B	B	EGI		C	ADE		B	CBA
431	B	67	A	A	A	A	ABC	B	A		C		D		B	D	E		C	E		A	D
432	F	20	B	B	A	A	DAC	A	B		C		C		A	A	A		B	A		B	C
433	B	26	B	B	A	A	AD	BA	C		C		A		A	A	GE		B	C		B	BD
434	B	12	A	B	A	A	ACDE	D	B		B		A		A	D	A		B	DCB		B	A
435	B	116	A	A	A	A	DA	BC	C		A		A		B	D	EF		C	BACD		B	ABC
436	B	25	B	A	A	A	ACD	A	B		A		A		A	A	A		B	CD		A	ACB
437	B	30	A	A	A	A	ACD	A	A		B		A		A	C	A		B	A		A	B
438	B	30	A	B	A	A	AD	BC	C		A		A		A	B	IC		E	C		A	ABC
439	F	20	B	B	A	A	DA	A	B		A		B		A	B	A		B	A		A	A
440	C	15	A	B	A	A	BC	C	B		B		B		A	A	BD		C	B		A	A
441	B	50	A	A	A	A
442	B	20	B	B	A	B
443	C	12	A	B	A	A
444	B	20	A	B	A	A	AC	A	A		C		C		A	A	A		B	ABCD		B	BAC
445	C	300	A	B	A	A	ADC	A	B		C		B		A	C	A		B	CA		B	BA
446	B	20	A	A	A	A	CA	CE	C		B		B		B	A	BEFJ		C	CE		B	BD
447	B	10	A	B	A	A	ABC	A	B		C		C		C	D	E		C	D		A	AC
448	F	30	A	B	A	A	ABC	AB	C		B		A		A	A	AG		A	AC		A	CB
449	B	30	A	A	A	A	CDA	AB	A		A		A		A	C	A		E	AB		A	C
450	B	8	A	B	A	A	AD	B	A		A		B		C	A	E		A	A		B	D
451	B	16	A	A	A	A	CAD	DA	B		B		B		A	B	AC		B	B		A	B
452	B	42	B	B	A	A	A	A	C		A		A		A	D	G		C	C		A	A
453	G	30	A	B	A	A	CDFABGHI	CDFABGHI	B		C		A		B	B	CDFABGHI		B	CDFABGHI		A	CDFABGHI
454	A		B	A	A	A	A	A	C		A		A		A	A	A		A	A		A	A
455	F	19	B	B	A	A
456	C	8	A	B	A	A	CAD	AD	B		A		B		B	B	EFJ		C	CD		A	BA
457	B	20	B	B	A	A	A	B	C		A		A		B	E	A		B	D		B	BC
458	B	6	A	A	A	A	CA	B	A		C		C		A	B	A		C	C		A	D
459	B	30	A	B	A	A	ACD	A	B		A		C		A	A	EJ		C	CD		B	AC
460	C	30	A	B	A	A	A	B	A		B		C		A	B	A		B	D		A	B
461	B	6	B	B	A	A	ECA	AB	C		B		B		A	A	D		B	C		A	AC
462	B	9	A	B	A	A	A	C	C		B		C		A	A	D		C	D		B	D
463	B	90	A	B	A	A	AD	DB	C		A		A		A	D	BHID		E	C		B	ABC
464	B	30	B	B	A	A	DA	D	C		A		A		A	B	A		C	A		B	C
465	B	20	A	A	A	A	A	AD	A		B		B		A	D	BC		B	B		B	ABC
466	C	20	A	B	A	A	ADC	AD	C		B		B		C	D	CFH		B	C		A	ABC
467	B	6	A	A	A	A	ACD	BD	C		C		A		A	B	AEFG		B	ACD		B	BCA
468	B	30	A	B	A	A
469	C	7	B	B	A	B
470	B	30	A	B	A	A	DA	A	C		A		B		B	B	A		B	A		B	ACB
471	F	2	B	B	B	A
472	B	15	A	B	A	A	A	A	C		A		A		A	C	A		B	A		A	A
473	C	30	A	A	A	A	ACE	B	C		A		B		A	B	A		C	DB		A	BC
474	B	30	A	B	A	A	ACD	A	C		A		A		A	B	G		B	BC		B	ABC
475	B	30	A	A	A	A	ACE	B	C		A		A		A	D	A		A	BD		B	B
476	C	10	A	B	A	A	AD	B	B		B		A		A	A	IB		D	B		A	E
477	B	50	B	B	A	A	DC	A	B		C		C		C	D	BE		C	AC		B	C
478	F	10	A	B	A	A	BCDEA	A	A		C		A		A	B	BEG		B	ABDC		A	ACB
479	B	20	A	B	A	A	ADE	E	B		C		C		A	A	C		B	ABCD		B	ABC
480	B	15	B	B	A	A	ABCDE	ABCD	C		A		A		A	A	ABCDEFGHIJK		A	ABCDE		A	ABC
481	F	50	A	A	A	A	ACD	A	B		B		B		A	C	KJB		C	ABD		B	AC
482	F	30	A	B	A	A	AC	E	A		A		A		B	D	A		B	D		A	ABC
483	B	30	B	A	A	A	C	A	A		A		A		A	A	I		B	A		A	AC
484	F	27	B	B	A	A	BACD	A	C		C		B		A	B	A		E	DA		A	AB
485	B	30	A	A	A	A	CD	A	C		C		B		C	D	IF		B	C		B	B
486	F	10	A	B	A	A	ACD	AD	C		C		B		A	B	BE		B	AB		A	BC
487	B	5	A	A	A	A	A	A	A		A		A		A	A	A		A	C		A	A
488	B	20	A	B	A	A	AC	BA	B		B		D		C	A	A		A	A		A	A
489	B	20	A	B	A	A	A	A	A		A		A		A	A	A		A	A		A	A
490	F	300	A	B	A	A	D	B	A		A		A		A	B	K		B	C		B	C
491	B	50	B	B	B	B
492	B	50	B	B	A	A	AC	C	B		C		B		A	B	B		B	A		B	CA
493	B	80	A	A	A	A	AC	B	A		A		A		A	D	B		C	C		B	BC
494	B	30	A	A	A	A	ACD	B	A		A		A		C	B	DEH		B	B		B	AC
495	F	20	A	B	A	A	A	A	A		D		C		A	E	AG		C	D		A	D
496	B	600	A	B	A	A	C	B	C		C		A		A	C	A		B	A		B	B
497	B	50	A	A	A	A	A	B	A		C		B		B	B	E		B	A		A	A
498	B	50	A	B	A	A	A	A	C		B		A		A	D	DE		B	D		B	C
499	B	30	A	B	A	A	ADBC	A	A		C		C		A	B	EBH		B	BD		B	CAB
500	E	10	A	B	A	A	AE	D	A		A		A		A	B	KCB		B	C		A	A
501	B	30	A	B	A	A	CD	AB	A		A		A		A	A	AK		B	A		A	A
502	B	20	A	B	A	A
503	B	80	B	B	A	A
504	B	35	A	B	A	A
505	B	20	A	A	A	A	D	A	A		A		A		A	A	E		C	D		A	A
506	B	100	B	B	A	A
507	C	85	A	B	A	A
508	F	80	A	B	A	B
509	B	30	B	B	A	A	DA	A	B		A		B		A	A	DBGJEFC		C	ACBD		B	ABDC
510	C	6	A	A	A	A	ACD	BD	C		C		A		A	B	AEGF		B	BCD		B	BCA
511	B	12	A	B	A	A	C	A	C		C		A		C	D	A		B	A		B	ABC
512	B	15	A	B	A	A	AC	A	A		C		B		A	B	AD		B	CAD		A	AC
513	B	34	A	B	A	A	ACD	A	C		B		B		C	A	K		A	D		A	B
514	C	3	B	B	B	A
515	B	30	A	A	A	A	ACBE	ACBE	C		B		B		A	D	ACBE		C	ACBE		A	ACBE
516	B	29	A	A	A	A	DAECB	DAECB	B		C		B		C	C	DAECB		B	DAECB		B	DAECB
517	F	30	A	B	A	A	ABCDFE	BCD	C		A		A		A	D	A		E	A		B	A
518	B	15	A	B	A	A	ABHICDE	ABHICDE	A		A		A		A	D	ABHICDE		E	ABHICDE		B	ABHICDE
519	A	15	A	B	A	A	AB	AC	D		C		B		A	C	B		B	B		A	C
520	F	100	B	A	A	A	CAD	BA	C		C		C		A	B	BEG		C	BCE		B	BC
521	B	15	A	B	A	A	DCEAB	DCEAB	D		C		D		C	D	DCEAB		B	DCEAB		B	DCEAB
522	B	30	B	B	A	A	ACD	AB	C		C		C		A	D	AJ		C	ABCD		B	BC
523	B	80	B	B	A	A	A	A	A		A		A		B	B	A		B	D		B	ABC
524	B	3	A	B	A	A	ADBFC	ADBFC	A		D		D		B	D	ADBFC		E	ADBFC		A	ADBFC
525	B	50	A	A	A	A	CD	DB	C		C		C		B	B	A		B	D		A	A
526	B	39	A	B	A	A	ABCDE	ABCD	B		B		A		A	A	ABCDEFGHJIK		B	AB		A	A
527	B	11	A	A	A	A	AD	A	B		B		A		B	A	ADH		D	BD		A	AB
528	B	30	A	A	A	A	A	A	C		A		A		A	A	ED		E	A		A	A
529	C	30	A	A	A	A	ACBDH	ACBDH	C		C		A		A	B	ACBDH		D	ACBDH		A	ACBDH
530	B	200	B	B	A	A	ADC	ABD	C		A		A		C	B	DA		B	DB		A	CA
531	B	150	B	B	A	A	ACD	B	A		C		C		B	D	AHI		E	D		B	AB
532	F	25	A	A	A	A	A	B	A		C		C		A	A	A		B	D		A	B
533	B		B	B	B	B
534	B	30	B	B	A	A	ADB	ADB	B		B		B		A	A	ADB		C	ADB		A	ADB
535	D		C	B	A	A	ACBDEFGI	ACBDEFGI	A		C		B		A	D	ACBDEFGI		C	ACBDEFGI		A	ACBDEFGI
536	B	15	A	A	A	A	A	A	A		A		A		A	A	A		A	A		A	A
537	B	50	A	A	A	A	B	B	C		B		B		A	C	B		B	A		A	A
538	B	15	A	A	A	A	AD	A	C		A		A		B	B	B		C	B		A	A
539	B	10	A	A	A	A	ACD	AD	B		A		B		A	D	EB		B	B		A	D
540	B	20	A	B	A	A	AD	B	A		A		A		A	C	A		B	B		B	A
541	B	30	B	B	A	A	ACD	AB	C		A		A		C	D	CG		E	ADB		B	BC
542	B	15	A	B	A	A	ACD	B	C		C		A		B	B	A		C	B		B	D
543	C	10	A	A	A	A
544	B	50	B	B	A	A	CAD	ADC	C		A		A		A	B	A		B	ADCB		B	ABC
545	B	15	A	B	A	A	AC	D	A		C		B		B	A	F		C	D		B	B
546	B	22	B	B	A	A	CDA	B	C		C		C		C	B	A		E	B		B	B
547	B	6	B	B	B	B
548	B	30	A	B	A	A	DA	B	C		A		A		A	B	A		C	ABCD		A	ACB
549	C	70	A	B	A	A	ACD	B	B		A		C		A	B	DF		B	CD		A	BA
550	B	13	A	B	A	A	CB	D	B		A		B		A	B	A		C	D		B	C
551	C	20	B	A	A	A	AD	BC	A		A		C		B	D	D		C	B		B	BA
552	G	1	A	B	A	A	CA	B	B		C		A		C	B	L		B	F		B	B
553	F	10	A	B	A	A	C	B	C		A		A		C	D	G		A	ACD		A	D
554	F	2	B	B	A	A	C	A	C		A		B		A	B	A		B	BC		A	BA
555	B	60	A	B	A	A	ACD	B	B		A		B		A	C	A		B	B		B	C
556	B	5	A	B	A	A	B	A	C		B		B		A	A	A		B	A		A	A
557	D	30	A	B	A	A	ACDE	CB	C		A		A		A	A	H		E	A		B	ABC
558	B	30	A	A	A	A	D	A	C		B		A		A	D	A		C	CD		A	B
559	B	60	A	A	A	A	C	CB	B		A		C		C	D	A		C	B		B	B
560	G	100	A	A	A	A	B	B	B		B		B		B	C	C		B	C		A	B
561	B	30	B	A	A	A	A	A	A		A		A		B	A	A		C	AC		B	A
562	B	5	A	B	A	A	AC	B	B		C		C		B	B	ECG		B	C		B	ABC
563	B	10	A	B	A	A	ACD	AB	B		C		A		B	A	B		B	AD		B	C
564	B	10	A	A	A	A	AB	AC	B		B		A		A	A	A		A	A		A	A
565	F	30	A	A	A	A	ABCDE	ACD	B		A		A		A	B	CH		C	A		A	ABC
566	B	5	A	B	A	A	ACD	AB	B		B		A		A	B	BEGI		B	CDB		B	BCA
567	F	10	A	A	A	A	ACD	BCD	A		C		B		A	A	BCDEF		B	B		A	BAC
568	D	12	A	A	A	A	A	A	A		A		A		A	A	D		B	C		A	C
569	B	69	A	A	A	A	ACD	A	B		A		A		A	B	EFJ		C	D		A	B
570	B	60	A	B	A	A	ACD	AB	C		C		A		A	B	A		C	ABCD		B	D
571	B	50	A	A	A	A	ADE	AB	B		A		A		B	A	A		B	B		A	A
572	B	20	A	A	A	A	BDCA	A	B		C		C		A	A	A		C	A		A	A
573	C	150	B	B	A	A	AD	A	A		A		A		A	A	A		C	D		B	D
574	B	10	A	B	A	A	AD	AB	C		B		C		B	B	CA		C	CB		B	CB
575	F		C	B	A	A	CD	A	C		A		A		C	A	L		E	D		B	AC
576	B	60	A	B	A	A	AD	B	C		A		B		B	B	A		B	AB		B	ABC
577	E	18	A	B	A	A	B	A	B		B		B		A	C	B		A	A		A	B
578	D	30	B	B	A	A	B	C	C		A		C		A	B	A		E	D		A	CA
579	B	10	B	B	A	A	CD	B	C		C		A		A	E	A		D	BD		B	AB
580	A	20	A	B	A	A	ABC	AB	B		B		B		A	A	AB		B	A		A	A
581	D	28	A	B	A	A	A	ADBC	B		B		A		A	A	BC		C	AB		A	ABC
582	F	30	A	A	A	A	ABCDE	AB	A		A		A		A	A	A		B	A		A	A
583	A	200	B	B	A	A	ACD	AB	C		C		A		A	C	D		C	BA		A	ABC
584	B	30	B	A	A	A	AB	A	A		A		A		B	B	B		B	D		A	ABC
585	A	10	B	B	A	B
586	B	30	A	A	A	A
587	E	5	A	B	B	A
588	F	60	C	B	A	A	ACD	B	A		A		A		B	B	D		B	B		A	B
589	B	100	A	B	A	A	ACD	A	B		B		A		A	A	A		B	CADE		B	D
590	B	60	A	A	A	A	AD	A	A		A		A		A	A	JIA		B	A		B	BC
591	B	30	A	B	A	A	AD	AD	A		A		A		A	C	A		A	A		A	A
592	F	30	B	A	A	A
593	B	25	A	B	A	A	ABCDE	AB	B		A		A		A	E	DCBA		B	A		A	A
594	F	50	A	B	A	A	AC	ABCD	B		A		A		A	A	ABDC		A	A		A	A
595	C	2	A	B	A	A	ACD	BA	B		B		A		A	C	BD		B	CBADE		B	AB
596	B	8	A	B	A	A	C	ABD	C		B		A		A	A	K		E	A		A	ABDC
597	F	20	A	B	A	A	ABCDE	AD	C		B		C		A	A	A		B	AC		A	BCA
598	F	1111	A	A	A	A	AB	AB	B		B		A		A	A	CA		C	DB		A	CDA
599	B	8	A	A	A	A	D	B	C		A		A		B	D	G		C	F	专业	A	C
600	B	15	A	B	A	A	ACED	AB	B		C		A		A	B	F		B	AB		A	BC
601	B	41	B	A	A	A	A	A	A		B		B		A	A	A		A	B		A	A
602	B	2	A	B	A	A	A	A	C		B		C		A	A	B		B	C		A	A
603	F	100	A	B	A	A	CAD	BA	A		B		A		A	D	DG		B	CDB		A	A
604	F	3	A	A	A	A	ABC	ABC	C		B		B		A	A	DH		A	C		B	CB
605	F	18	A	B	A	A	CDABE	CDAB	B		A		C		A	C	CDABE		C	CDABE		A	CDABE
606	A	2	A	A	A	A	A	A	A		A		A		A	A	A		A	A		A	A
607	B	50	B	B	A	A	BADC	ABC	A		A		A		A	B	A		B	A		A	B
608	E	10	B	A	A	A	A	A	B		A		C		A	A	A		B	A		A	A
609	A	30	A	B	A	A	A	A	A		A		A		A	A	A		A	A		A	A
610	C	20	A	A	A	A	B	B	B		A		A		B	C	BDE		C	CE		B	CA
611	F	600	A	A	A	A	A	A	A		A		A		A	A	A		B	A		A	A
612	F	20	A	B	A	B
613	B	15	A	A	B	A
614	C	31	A	B	A	B
615	A	1	A	B	A	A
616	G		B	B	B	B
617	F	50	C	B	A	A	AC	CB	D		A		A		C	A	A
618	F	50	D	B	A	A	ACD	AD	B		A		A		C	D	AH
619	F	300	A	A	A	A	DA	CB	C		A		A		C	D	A
620	D	20	B	B	A	A	ACD	AB	C		B		A		A	C	GE
621	F	60	B	B	A	A	ACD	B	C		A		A		C	C	IA
622	F	15	B	B	B	A	A	B	B		C		A		C	A	LJ
623	D	15	B	B	A	A	ADC	B	A		A		A		B	E	HE
624	D	50	B	B	A	A	ABCD	BCD	C		A		A		A	C	IGH
625	D	43	B	B	A	A	AD	B	A		A		A		A	D	CI
626	B	50	B	B	A	A	ACD	CB	A		A		A		B	C	AHI
627	D	150	B	A	A	A	DC	B	C		A		A		A	B	FICE
628	D	10	B	B	A	A	AD	BCD	C		A		A		A	B	DEIG
629	F	150	B	B	A	A	AD	E	D		A		A		C	D	A
630	F	100	C	B	A	A	ACD	B	B		A		D		C	C	A
631	D	189	B	B	A	B	A	B	C		A		A		B	C	EFHIJ
632	D	70	B	B	A	A	AD	CB	C		A		A		B	A	EFGHI
633	F		B	B	A	A	ABCD	DB	A		A		A		A	A	HIK
634	D	61	C	B	A	A	ACD	B	C		A		A		B	B	AI
635	F	3	C	B	A	A	ACD	B	C		B		C		A	E	A
636	D	56	B	B	A	A	ADEC	CD	C		A		A		B	B	AI
637	D	600	C	A	A	A	ACD	BD	C		A		A		A	C	EHIJ
638	D	20	B	B	A	A	DA	DB	B		A		A		B	C	I
639	D	30	B	B	A	A	A	DA	A		A		A		A	D	EGI
640	D	150	B	B	A	A	D	C	D		A		A		B	C	A
641	G	50	B	B	A	B	ACD	C	A		A		A		C	D	AHI
642	D	7	A	A	A	A	A	D	A		C		A		A	C	A
643	D	20	A	B	A	A	ACD	AEB	A		A		D		A	B	K
644	B	500	B	B	A	A	ACD	C	A		A		A		A	C	IE
645	D	150	A	B	A	A	A	BD	C		A		A		A	A	IF
646	G	150	D	B	A	A	F	B	C		A		A		A	B	A
647	F	300	B	B	B	B	A	A	B		D		D		C	E	L
648	D	50	B	B	B	B	A	B	A		A		B		B	B	DEI
649	F	8	B	B	B	A	ABD	B	B		A		A		A	A	ICEFG
650	D	40	A	B	A	A	DA	B	A		A		C		B	B	IEC
651	B	435	B	B	A	B	A	A	A		C		C		B	D	ADJ
652	D	15	B	A	A	A	ACDB	DB	A		A		A		A	C	ED
653	D	400	B	B	A	A	ACD	BC	C		A		A		C	C	DEHI
654	D	100	B	A	A	A	AD	CDB	A		A		A		A	C	DIJAG
655	F	23	B	B	A	A	A	AB	C		A		A		A	A	A
656	D	32	A	A	A	A	AD	B	C		A		A		A	C	EHICDFG
657	F	90	B	B	A	A	A	D	A		B		A		C	E	FIC
658	F	450	A	B	A	A	AD	B	C		A		A		C	D	CDEFIJ
659	D	45	A	B	A	A	CAD	B	C		A		A		C	A	AHI
660	B	40	B	B	A	A	D	B	B		C		C		C	B	A
661	D	20	B	B	A	A	CA	EB	C		A		A		B	E	D
662	B	30	C	B	A	A	A	B	A		B		A		A	B	HIE
663	G	20	A	B	A	A	AD	DB	A		A		A		B	D	IA
664	F	40	C	B	A	A	AD	CB	C		A		A		C	A	A
665	D	12	B	B	A	B	AD	B	A		C		C		C	D	AI
666	F	40	B	B	A	A	AD	ABE	C		A		A		B	E	A
667	A	12	A	A	A	A	A	A	A		A		A		A	A	A
668	B	30	B	B	A	A	AC	B	A		A		A		B	D	DGAI
669	F	15	B	B	A	A	ACD	B	B		A		A		C	B	A
670	D	10	A	B	A	A	ACD	A	C		C		C		B	D	BEH
671	F	50	B	A	A	A	DA	BC	C		A		A		B	D	A
672	B	3	B	B	A	A	AD	B	A		A		D		C	C	K
673	D	50	B	B	A	A	ABCDF	BC	C		A		A		A	C	DEFGHI
674	D	500	A	B	A	A	ACD	BD	A		B		A		A	B	DEGIJ
675	D	10	A	B	A	A	ACED	B	A		C		A		C	C	DBEH
676	B	30	A	A	A	A	ACDE	ACBD	B		C		B		A	B	EDFGHIJ
677	F	60	B	B	A	B	ACD	CB	C		A		A		C	B	AI
678	D	8	A	B	A	A	AD	B	C		A		A		A	B	EFH
679	D	20	B	A	A	A	AD	B	A		A		C		B	B	BEF
680	C	10	A	B	A	A	ADB	DB	B		A				C	D	A		E	C		B	BAC
681	B	20	B	B	A	A	ACD	BD	C		C		C		A	C	HKADI		E	AC		B	ABC
682	B	80	B	B	A	A	ACD	BD	C		A		A		C	D	A		E	F	无	B	AB
683	F	80	A	B	B	A	AD	B	C		C				A	E	AH		E			A	B
684	B	30	B	B	A	B	ACD	A	C		A		A		A	D	A		E	C		B	D
685	D	80	B	A	A	A	ACD	BC	C		C		C		A	B	CHI		B	BD		B	A
686	C	3	B	B	A	A	AC	B	B		C		C		B	D	DK		B	E		B	C
687	F		A	B	B	A	CA		A		B		A		C	D	A		E	F		B	D
688	D	10	B	B	A	A	AC	BD	C		A		A		B	A	AF		E			B	D
689	F	41	B	B	A	A	CD	B	C		A					B	A		B	A		B	D
690	B	20	B	B	B	B
691	D	30	C	B	A	A	ACD	BD	A		A		A		B	A	L		E	ABC		B	ABC
